# Supplementary material for: Differences in amino acid frequency in CagA and VacA sequences of Helicobacter pylori distinguish gastric cancer from gastric MALT lymphoma
Source: Gut Pathog. 2016 Nov 8;8:54. doi: 10.1186/s13099-016-0137-x (PMC5101760; doi:10.1186/s13099-016-0137-x)
Supplement: Supplementary file 1 — Additional file 1: Table S1. Accession numbers of the cagA and vacA gene sequences. [file 13099_2016_137_MOESM1_ESM.xlsx]

## Sheet: Sheet1
Table S1
Strain ID	cagA gene Accession number	vacA gene Accession number	Clinical status
11-9		LC185403	Gastric cancer
00-255	LC185357	LC185387	Gastric cancer
00-37	LC185358	LC185388	Gastric cancer
00-504	LC185349	LC185428	Gastric cancer
01-273	LC185361		Gastric cancer
01-314	LC185363		Gastric cancer
02-729		LC185390	Gastric cancer
04-140	LC185359	LC185392	Gastric cancer
05-134	LC185364	LC185429	Gastric cancer
05-423		LC185394	Gastric cancer
07-223	LC185362	LC185395	Gastric cancer
10-252		LC185396	Gastric cancer
10-354	LC185360	LC185397	Gastric cancer
10-358	LC185365	LC185398	Gastric cancer
10-416		LC185399	Gastric cancer
10-447	LC185366	LC185401	Gastric cancer
10-453	LC185367	LC185402	Gastric cancer
10-77	LC185368		Gastric cancer
01-543	LC185348	LC185389	MALT lymphoma
02-767		LC185391	MALT lymphoma
04-303	LC185356	LC185393	MALT lymphoma
09-294	LC185350	LC185408	MALT lymphoma
10-442	LC185354	LC185400	MALT lymphoma
10-456	LC185351	LC185409	MALT lymphoma
13-330	LC185352	LC185407	MALT lymphoma
14-200	LC185353	LC185406	MALT lymphoma
97-474		LC185404	MALT lymphoma
99-597	LC185355	LC185405	MALT lymphoma
01-23	LC185385	LC185419	Gastritis
02-29	LC185374		Gastritis
03-2		LC185421	Gastritis
03-8	LC185382	LC185424	Gastritis
00-466	LC185378	LC185410	Gastritis
00-693		LC185425	Gastritis
01-301		LC185412	Gastritis
01-365		LC185417	Gastritis
01-375	LC185379	LC185426	Gastritis
01-381	LC185376	LC185411	Gastritis
01-383	LC185372	LC185413	Gastritis
01-487	LC185375	LC185420	Gastritis
01-524	LC185386		Gastritis
01-540	LC185371	LC185415	Gastritis
01-617	LC185383	LC185414	Gastritis
01-633	LC185381	LC185423	Gastritis
01-643	LC185384	LC185427	Gastritis
01-69	LC185380		Gastritis
01-97	LC185377		Gastritis
02-331	LC185373	LC185416	Gastritis
02-425	LC185370	LC185418	Gastritis
03-132	LC185369	LC185422	Gastritis
